# Supplementary material for: Knowledge, Attitude, and Behavior about Antimicrobial Use and Resistance among Medical, Nursing and Pharmacy Students in Jordan: A Cross Sectional Study
Source: Antibiotics (Basel). 2022 Nov 5;11(11):1559. doi: 10.3390/antibiotics11111559 (PMC9686822; doi:10.3390/antibiotics11111559)
Supplement: Supplementary file 1 [file antibiotics-11-01559-s001.zip]

Archive with 1 entries (1 files):
- antibiotics-1942898-supplementary.pdf
